# Supplementary material for: DJ-1 Acts as a Scavenger of α-Synuclein Oligomers and Restores Monomeric Glycated α-Synuclein
Source: Biomolecules. 2021 Oct 6;11(10):1466. doi: 10.3390/biom11101466 (PMC8533443; doi:10.3390/biom11101466)
Supplement: Supplementary file 1 [file biomolecules-11-01466-s001.zip]

Archive with 1 entries (1 files):
- biomolecules-1376162-supplementary.pdf
